# Supplementary material for: Three new species of the genus Scaphicoma Motschulsky, 1863 (Coleoptera, Staphylinidae, Scaphidiinae) from Northern Sulawesi, Indonesia
Source: Zookeys. 2014 Apr 17;(403):1–13. doi: 10.3897/zookeys.403.7200 (PMC4023237; doi:10.3897/zookeys.403.7200)
Supplement: XML Treatment for Scaphicoma [file zookeys.403.7200-treatment1.xml]

<!DOCTYPE tp:taxon-treatment
  PUBLIC "-//TaxonX//DTD Taxonomic Treatment Publishing DTD v0 20100105//EN" "tax-treatment-NSO.dtd">
<tp:taxon-treatment xmlns:tp="http://www.plazi.org/taxpub"><tp:treatment-meta><mixed-citation publication-type="journal"><person-group><name><surname>Ogawa</surname><given-names>Ryo</given-names></name><name><surname>Löbl</surname><given-names>Ivan</given-names></name><name><surname>Maeto</surname><given-names>Kaoru</given-names></name></person-group><article-title>Three new species of the genus <italic>Scaphicoma</italic> Motschulsky, 1863 (Coleoptera, Staphylinidae, Scaphidiinae) from Northern Sulawesi, Indonesia</article-title><source>Zookeys</source><day>17</day><month>4</month><year>2014</year><volume>2014</volume><issue>403</issue><fpage>1</fpage><lpage>13</lpage><pub-id pub-id-type="doi">10.3897/zookeys.403.7200</pub-id></mixed-citation></tp:treatment-meta><tp:nomenclature><tp:taxon-name>
                        <tp:taxon-name-part taxon-name-part-type="genus">Scaphicoma</tp:taxon-name-part>
                        <object-id xmlns:xlink="http://www.w3.org/1999/xlink" xlink:type="simple">http://species-id.net/wiki/Scaphicoma</object-id>
                    </tp:taxon-name><tp:taxon-authority>Motschulsky, 1863</tp:taxon-authority><xref>[gender: feminine]</xref><tp:nomenclature-citation-list><tp:nomenclature-citation><tp:taxon-name>Scaphicoma</tp:taxon-name><comment> Motschulsky, 1863: 435; type species: <italic><tp:taxon-name>Scaphicoma flavovittata</tp:taxon-name></italic> Motschulsky, 1863; by monotypy.</comment></tp:nomenclature-citation><tp:nomenclature-citation><tp:taxon-name>Lepteroscapha</tp:taxon-name><comment> Achard, 1921: 88; type species: <italic><tp:taxon-name>Lepteroscapha pallens</tp:taxon-name></italic> Achard, 1921; by present designation. Synonymy: <xref ref-type="bibr" rid="B7">Löbl 1971</xref>.</comment></tp:nomenclature-citation></tp:nomenclature-citation-list></tp:nomenclature><tp:treatment-sec sec-type="Note"><title>Note.</title><p><xref ref-type="bibr" rid="B2">Achard (1921)</xref> established <italic><tp:taxon-name>Lepteroscapha</tp:taxon-name></italic> for three new species, <italic><tp:taxon-name>Lepteroscapha pallens</tp:taxon-name></italic>, <italic><tp:taxon-name>Lepteroscapha nigrovittata</tp:taxon-name></italic>, and <italic><tp:taxon-name>Lepteroscapha filiformis</tp:taxon-name></italic>. A type species was not designated. Therefore, we designate here <italic><tp:taxon-name>Lepteroscapha pallens</tp:taxon-name></italic> Achard, 1921 as the type species.</p><!--PageBreak--></tp:treatment-sec><tp:treatment-sec sec-type="Key to Sulawesian species of Scaphicoma"><title>Key to Sulawesian species of <italic><tp:taxon-name>Scaphicoma</tp:taxon-name></italic></title><table-wrap content-type="key" position="anchor" orientation="portrait"><table><tbody><tr><td rowspan="1" colspan="1">1</td><td rowspan="1" colspan="1">Body unicolorous (<xref ref-type="fig" rid="F1">Fig. 1a, b</xref>)</td><td rowspan="1" colspan="1">2</td></tr><tr><td rowspan="1" colspan="1">–</td><td rowspan="1" colspan="1">Body bicolorous (<xref ref-type="fig" rid="F1">Fig. 1c</xref>). Ventral surface with iridescent luster due to microsculptures. Parameres enlarged subapically and tapering to apex, weakly pointed around subapical portion in dorsal view</td><td rowspan="1" colspan="1"><italic><tp:taxon-name>Scaphicoma quadrifasciata</tp:taxon-name></italic> sp. n.</td></tr><tr><td rowspan="1" colspan="1">2</td><td rowspan="1" colspan="1">Body yellowish-brown to reddish-brown. Ventral surface not iridescent. Body 2.55–2.75 mm long. Antennomere XI about 1.6 times as long as VIII; IV and V shorter than VI. Mesotarsomere I about 1.2 times as long as II and about 2.2 times as long as IV; V about 1.5 times as long as IV. Metatarsomeres I about 1.5 times as long as II; IV almost as V length. Male sternite VII with strongly concave middle of apical margin. Parameres asymmetrical. Bursa copulatrix sclerotized (<xref ref-type="fig" rid="F2">Fig. 2c</xref>)</td><td rowspan="1" colspan="1"><italic><tp:taxon-name>Scaphicoma subflava</tp:taxon-name></italic> sp. n.</td></tr><tr><td rowspan="1" colspan="1">–</td><td rowspan="1" colspan="1">Body dark reddish-brown. Body 2.25–2.44 mm long. Antennomere XI about two times as long as VIII; IV and V almost same as VI. Mesotarsomere I about 1.5 times as long as II; V about 2 times as long as IV. Metatarsomere I about 2.0 times as long as II and about 2.5 times as long as IV; V about 0.7 times as long as IV. Male and female sternite VII with moderately concave middle of apical margin. Paramere symmetrical, weakly enlarged subapically. Bursa copulatrix not sclerotized (<xref ref-type="fig" rid="F3">Fig. 3c</xref>)</td><td rowspan="1" colspan="1"><italic><tp:taxon-name>Scaphicoma bidentia</tp:taxon-name></italic> sp. n.</td></tr></tbody></table></table-wrap></tp:treatment-sec><tp:treatment-sec><!--Section generated to contain objects referenced in tp:taxon-treatment.--><fig id="F1" position="float" orientation="portrait"><label>Figure 1.</label><caption><p>Habitus of <italic><tp:taxon-name>Scaphicoma</tp:taxon-name></italic> spp. in dorsal and lateral views. <bold>a</bold> <italic><tp:taxon-name>Scaphicoma subflava</tp:taxon-name></italic> sp. n. <bold>b</bold> <italic><tp:taxon-name>Scaphicoma bidentia</tp:taxon-name></italic> sp. n. <bold>c</bold> <italic><tp:taxon-name>Scaphicoma quadrifasciata</tp:taxon-name></italic> sp. n. Scale: 1.0 mm.</p></caption><graphic xmlns:xlink="http://www.w3.org/1999/xlink" xlink:href="zookeys-403-001-g001.jpg" position="float" orientation="portrait" xlink:type="simple"/></fig><fig id="F2" position="float" orientation="portrait"><label>Figure 2.</label><caption><p>Genitalia and antenna of <italic><tp:taxon-name>Scaphicoma subflava</tp:taxon-name></italic> sp. n. <bold>a, b</bold> Male genitalia; <bold>c, d</bold> female genitalia <bold>e</bold> male antenna. a, c, Dorsal view; b, d, lateral view. Scale: 0.25 mm.</p></caption><graphic xmlns:xlink="http://www.w3.org/1999/xlink" xlink:href="zookeys-403-001-g002.jpg" position="float" orientation="portrait" xlink:type="simple"/></fig><fig id="F3" position="float" orientation="portrait"><label>Figure 3.</label><caption><p>Genitalia and antenna of <italic><tp:taxon-name>Scaphicoma bidentia</tp:taxon-name></italic> sp. n. <bold>a, b</bold> Male genitalia <bold>c, d</bold> female genitalia <bold>e</bold> male antenna. <bold>a, c</bold> Dorsal view; <bold>b, d</bold> lateral view. Scale: 0.25 mm.</p></caption><graphic xmlns:xlink="http://www.w3.org/1999/xlink" xlink:href="zookeys-403-001-g003.jpg" position="float" orientation="portrait" xlink:type="simple"/></fig></tp:treatment-sec><ref-list><ref id="B7"><mixed-citation xmlns:xlink="http://www.w3.org/1999/xlink" xlink:type="simple"><person-group><name name-style="western"><surname>Löbl</surname><given-names>I</given-names></name></person-group> (<year>1971</year>) <article-title>Scaphidiidae von Ceylon (Coleoptera).</article-title><source>Revue Suisse de Zoologie</source><volume>78</volume>(<issue>4</issue>): <fpage>937</fpage>-<lpage>1006</lpage>.</mixed-citation></ref><ref id="B2"><mixed-citation xmlns:xlink="http://www.w3.org/1999/xlink" xlink:type="simple"><person-group><name name-style="western"><surname>Achard</surname><given-names>J</given-names></name></person-group> (<year>1921</year>) <article-title>Notes sur les Scaphidiidae du Musée de Leyde.</article-title><source>Zoologische mededeelingen</source><volume>6</volume>: <fpage>84</fpage>-<lpage>91</lpage>.</mixed-citation></ref></ref-list></tp:taxon-treatment>
