# Supplementary material for: Three new species of the genus Scaphicoma Motschulsky, 1863 (Coleoptera, Staphylinidae, Scaphidiinae) from Northern Sulawesi, Indonesia
Source: Zookeys. 2014 Apr 17;(403):1–13. doi: 10.3897/zookeys.403.7200 (PMC4023237; doi:10.3897/zookeys.403.7200)
Supplement: XML Treatment for Scaphicoma subflava [file zookeys.403.7200-treatment2.xml]

<!DOCTYPE tp:taxon-treatment
  PUBLIC "-//TaxonX//DTD Taxonomic Treatment Publishing DTD v0 20100105//EN" "tax-treatment-NSO.dtd">
<tp:taxon-treatment xmlns:tp="http://www.plazi.org/taxpub"><tp:treatment-meta><mixed-citation publication-type="journal"><person-group><name><surname>Ogawa</surname><given-names>Ryo</given-names></name><name><surname>Löbl</surname><given-names>Ivan</given-names></name><name><surname>Maeto</surname><given-names>Kaoru</given-names></name></person-group><article-title>Three new species of the genus <italic>Scaphicoma</italic> Motschulsky, 1863 (Coleoptera, Staphylinidae, Scaphidiinae) from Northern Sulawesi, Indonesia</article-title><source>Zookeys</source><day>17</day><month>4</month><year>2014</year><volume>2014</volume><issue>403</issue><fpage>1</fpage><lpage>13</lpage><pub-id pub-id-type="doi">10.3897/zookeys.403.7200</pub-id></mixed-citation></tp:treatment-meta><tp:nomenclature><tp:taxon-name>
                        <tp:taxon-name-part taxon-name-part-type="genus">Scaphicoma</tp:taxon-name-part>
                        <tp:taxon-name-part taxon-name-part-type="species">subflava</tp:taxon-name-part>
                        <object-id xmlns:xlink="http://www.w3.org/1999/xlink" content-type="zoobank" xlink:type="simple">http://zoobank.org/5EF0186B-9ECA-4998-805B-BC38A0450214</object-id>
                        <object-id xmlns:xlink="http://www.w3.org/1999/xlink" xlink:type="simple">http://species-id.net/wiki/Scaphicoma_subflava</object-id>
                    </tp:taxon-name><tp:taxon-authority>Ogawa &amp; Löbl</tp:taxon-authority><tp:taxon-status xmlns:xlink="http://www.w3.org/1999/xlink" xlink:type="simple">sp. n.</tp:taxon-status><xref ref-type="fig" rid="F1">Figs 1a</xref><xref ref-type="fig" rid="F2">, 2</xref><xref ref-type="fig" rid="F5">, 5</xref></tp:nomenclature><tp:treatment-sec sec-type="Diagnosis"><title>Diagnosis.</title><p>Most of body yellowish-brown. Body size relatively moderate. Antennomere XI about 1.6 times as long as VIII; IV and V each shorter than VI. Protarsomeres I–III and V each about two times as long as IV. Mesotarsomeres I about 1.2 times as long as II and III; V about 1.5 times as long as IV. Metatarsomeres I about 1.5 times as long as II and III; II and III each about 1.5 times as long as IV and V. Male sternite VII with middle of apical margin strongly concave. Parameres asymmetrical. Internal sac on basal portion covered with scale-like sclerites, and with pair of sclerites on apical portion. Bursa copulatrix sclerotized.</p></tp:treatment-sec><tp:treatment-sec sec-type="Description"><title>Description.</title><p>Body, shining. Most of body including head, pronotum and elytra yellowish-brown, except for darkened mesoventrite (<xref ref-type="fig" rid="F1">Fig. 1a</xref>). Antennae yellowish-brown, except of antennomeres VII–XI dark yellowish-brown. Head, pronotum and elytra sparsely and finely pubescent.</p><p>Head with interocular distance almost as eye width. Punctuation sparse and fine. Antennomeres I–VI with a few macrosetae, VII–XI covered with some microsetae; VI about two times as long as III; IV and V each shorter than VI; VII almost as VIII; XI about 1.6 times as long as VIII (<xref ref-type="fig" rid="F2">Fig. 2e</xref>).</p><fig id="F1" position="float" orientation="portrait"><label>Figure 1.</label><caption><p>Habitus of <italic><tp:taxon-name>Scaphicoma</tp:taxon-name></italic> spp. in dorsal and lateral views. <bold>a</bold> <italic><tp:taxon-name>Scaphicoma subflava</tp:taxon-name></italic> sp. n. <bold>b</bold> <italic><tp:taxon-name>Scaphicoma bidentia</tp:taxon-name></italic> sp. n. <bold>c</bold> <italic><tp:taxon-name>Scaphicoma quadrifasciata</tp:taxon-name></italic> sp. n. Scale: 1.0 mm.</p></caption><graphic xmlns:xlink="http://www.w3.org/1999/xlink" xlink:href="zookeys-403-001-g001.jpg" position="float" orientation="portrait" xlink:type="simple"/></fig><fig id="F2" position="float" orientation="portrait"><label>Figure 2.</label><caption><p>Genitalia and antenna of <italic><tp:taxon-name>Scaphicoma subflava</tp:taxon-name></italic> sp. n. <bold>a, b</bold> Male genitalia; <bold>c, d</bold> female genitalia <bold>e</bold> male antenna. a, c, Dorsal view; b, d, lateral view. Scale: 0.25 mm.</p></caption><graphic xmlns:xlink="http://www.w3.org/1999/xlink" xlink:href="zookeys-403-001-g002.jpg" position="float" orientation="portrait" xlink:type="simple"/></fig><!--PageBreak--><p>Pronotum almost as wide as long, lateral keel invisible in dorsal view. Punctuation sparse and fine, as on head. Scutellum concealed.</p><p>Elytra longer than wide, widest at basal 1/6, gradually narrowed to apex, with minute serration at inner part of posterior margin. Punctuation coarser than on pronotum (<xref ref-type="fig" rid="F5">Fig. 5e, f</xref>). Sutural striae extending outwards along basal margin to form basal striae, reaching humeral area and not joined with lateral striae.</p><p>Propygidium densely and finely punctuate. Pygidium sparsely and finely punctuate, slightly emarginated at apex.</p><p>Hypomeron finely punctuate. Lateral portion of mesoventrite coarsely and sparsely punctuate; medial portion finely and sparsely punctuate, with fine pubescence. Lateral portion of metaventrite from base to basal 1/3 sparsely and coarsely punctuate, with apical portion moderately concave. Mesocoxa almost six times as wide as space between them; mesocoxal area moderately broadened. Metepimeron almost as long as wide, with microsculpture. Metacoxa about eight times as wide as metacoxal process. Metanepisternum about six times as long as wide. Lateral portion of ventrite I from base to basal 1/3 densely and coarsely punctuate. Ventrite VI strongly pointed at apicomedian portion.</p><p>Meso- and metafemora with microsculpture, sparsely and coarsely punctuate. Protarsomeres I–III and V each about two times as long as IV. Mesotarsomeres I about 1.2 times as long as II and III; V about 1.5 times as long as IV. Metatarsomeres I about 1.5 times as long as II and III; II and III each about 1. 5 times as long as IV and V.</p><p>Male. Ventrite V strongly emarginated at apex. Protarsomeres I–III with tenent setae (<xref ref-type="fig" rid="F5">Fig. 5b</xref>), enlarged. Aedeagus about 0.91 mm long; parameres asymmetrical; internal sac on basal portion covered with scale-like sclerites, and with a pair of sclerites (<xref ref-type="fig" rid="F2">Fig. 2a</xref>).</p><!--PageBreak--><p>Female. Ventrite V slightly emarginate or truncate. Protarsomeres I–III without tenent setae, not enlarged. Gonostylus elongate. Distal gonocoxite normal and elongate; vagina membranous, without robust sclerites; bursa copulatrix strongly sclerotized (<xref ref-type="fig" rid="F2">Fig. 2c, d</xref>). Spermatheca as <xref ref-type="fig" rid="F2">Fig. 2c</xref>.</p></tp:treatment-sec><tp:treatment-sec sec-type="Measurements"><title>Measurements</title><p>(n = 6). Length (PL+EL): 2.55–2.75 mm; width (PW, EW): 1.04–1.13 mm, 1.09–1.21 mm. HW: 0.55–0.58 mm. ID: 0.16–0.19 mm. PL/PW: 0.95–1.07. EL/EW:1.30–1.43. Approximate ratio of each antennal length (width) from base to apex as follows (n = 1): 1.7 (0.7): 0.9 (0.6): 1.0 (0.2): 1.6 (0.2): 1.5 (0.2): 1.9 (0.2): 1.5 (0.3): 1.5 (0.2): 1.7 (0.3): 1.9 (0.3): 2.5 (0.2).</p></tp:treatment-sec><tp:treatment-sec sec-type="Specimens examined"><title>Specimens examined.</title><p>Holotype, 1 ♂, Mt. Tilongkabila (Gunung Tilongkabila), N. Sulawesi, alt. ca. 800m, <named-content xmlns:xlink="http://www.w3.org/1999/xlink" content-type="dwc:verbatimCoordinates" xlink:type="simple">0°34'28.52N, 123°11'30.61E</named-content>, 8. VI. 2012, R. Ogawa leg. (MZBI); Paratypes, 2♂2♀, Same data above (EUMJ); 1♂, Mt. Tilongkabila (Gunung Tilongkabila), N. Sulawesi, alt. ca. 800–1300 m, 0°34'28.52N, 0°35'18.14N, 123°11'30.61E, 123°13'22.71E, 9. VI. 2012, R. Ogawa leg. (HUOI); 1♂, Palu, Palopo, C. Sulawesi, 25–27. VIII. 1990, A. Riedel leg. (MHNG).</p><!--PageBreak--></tp:treatment-sec><tp:treatment-sec sec-type="Distribution"><title>Distribution.</title><p>Indonesia: northern and central Sulawesi.</p></tp:treatment-sec><tp:treatment-sec sec-type="Etymology"><title>Etymology.</title><p>This specific name is the Latin <italic>subflava</italic> adjective meaning somewhat yellowish.</p></tp:treatment-sec><tp:treatment-sec sec-type="Remarks"><title>Remarks.</title><p>This species was illustrated in <xref ref-type="bibr" rid="B6">Leschen and Lobl (2005)</xref>, thought unidentified. It is very similar to the Javanese <italic><tp:taxon-name>Scaphicoma pallens</tp:taxon-name></italic> (Achard, 1921) by the body color and the shapes of male genitalia, but it is easily distinguished by the distinctive male genitalia with internal sac bearing sclerites.</p></tp:treatment-sec><tp:treatment-sec><!--Section generated to contain objects referenced in tp:taxon-treatment.--><fig id="F5" position="float" orientation="portrait"><label>Figure 5.</label><caption><p>SEM photographs of a male of <italic><tp:taxon-name>Scaphicoma subflava</tp:taxon-name></italic> sp. n. <bold>a</bold> Profemur <bold>b</bold> tarsonomere III <bold>c</bold> anterior portion of pronotum <bold>d</bold> disc of pronotum <bold>e</bold> elytra <bold>f</bold> disc of elytra <bold>g</bold> meso- and metaventrite in oblique angle <bold>h</bold> lateral portion of metaventrite. <bold>a, c–f</bold> Dorsal view; <bold>g, h</bold> ventral view.</p></caption><graphic xmlns:xlink="http://www.w3.org/1999/xlink" xlink:href="zookeys-403-001-g005.jpg" position="float" orientation="portrait" xlink:type="simple"/></fig></tp:treatment-sec><ref-list><ref id="B6"><mixed-citation xmlns:xlink="http://www.w3.org/1999/xlink" xlink:type="simple"><person-group><name name-style="western"><surname>Leschen</surname><given-names>RAB</given-names></name><name name-style="western"><surname>Löbl</surname><given-names>I</given-names></name></person-group> (<year>2005</year>) <article-title>Phylogeny and classiﬁcation of Scaphisomatini (Staphylinidae: Scaphidiinae) with notes on mycophagy, termitophily and functional morphology.</article-title><source>Coleopterists Society Monographs</source><volume>3</volume>: <fpage>1</fpage>-<lpage>63</lpage>. doi: <ext-link ext-link-type="doi" xlink:href="10.1649/0010-065X(2005)059[0001:PACOSS]2.0.CO;2" xlink:type="simple">10.1649/0010-065X(2005)059[0001:PACOSS]2.0.CO;2</ext-link></mixed-citation></ref></ref-list></tp:taxon-treatment>
