# Supplementary material for: Three new species of the genus Scaphicoma Motschulsky, 1863 (Coleoptera, Staphylinidae, Scaphidiinae) from Northern Sulawesi, Indonesia
Source: Zookeys. 2014 Apr 17;(403):1–13. doi: 10.3897/zookeys.403.7200 (PMC4023237; doi:10.3897/zookeys.403.7200)
Supplement: XML Treatment for Scaphicoma bidentia [file zookeys.403.7200-treatment3.xml]

<!DOCTYPE tp:taxon-treatment
  PUBLIC "-//TaxonX//DTD Taxonomic Treatment Publishing DTD v0 20100105//EN" "tax-treatment-NSO.dtd">
<tp:taxon-treatment xmlns:tp="http://www.plazi.org/taxpub"><tp:treatment-meta><mixed-citation publication-type="journal"><person-group><name><surname>Ogawa</surname><given-names>Ryo</given-names></name><name><surname>Löbl</surname><given-names>Ivan</given-names></name><name><surname>Maeto</surname><given-names>Kaoru</given-names></name></person-group><article-title>Three new species of the genus <italic>Scaphicoma</italic> Motschulsky, 1863 (Coleoptera, Staphylinidae, Scaphidiinae) from Northern Sulawesi, Indonesia</article-title><source>Zookeys</source><day>17</day><month>4</month><year>2014</year><volume>2014</volume><issue>403</issue><fpage>1</fpage><lpage>13</lpage><pub-id pub-id-type="doi">10.3897/zookeys.403.7200</pub-id></mixed-citation></tp:treatment-meta><tp:nomenclature><tp:taxon-name>
                        <tp:taxon-name-part taxon-name-part-type="genus">Scaphicoma</tp:taxon-name-part>
                        <tp:taxon-name-part taxon-name-part-type="species">bidentia</tp:taxon-name-part>
                        <object-id xmlns:xlink="http://www.w3.org/1999/xlink" content-type="zoobank" xlink:type="simple">http://zoobank.org/03705635-A4E6-4878-91A6-804E5EF413C8</object-id>
                        <object-id xmlns:xlink="http://www.w3.org/1999/xlink" xlink:type="simple">http://species-id.net/wiki/Scaphicoma_bidentia</object-id>
                    </tp:taxon-name><tp:taxon-authority>Ogawa &amp; Löbl</tp:taxon-authority><tp:taxon-status xmlns:xlink="http://www.w3.org/1999/xlink" xlink:type="simple">sp. n.</tp:taxon-status><xref ref-type="fig" rid="F1">Figs 1b</xref><xref ref-type="fig" rid="F3">, 3</xref></tp:nomenclature><tp:treatment-sec sec-type="Diagnosis"><title>Diagnosis.</title><p>Body dark reddish-brown. Body size relatively small. Antennomere XI about two times as long as VIII; IV and V each almost as VI. Protarsomeres I–III each about 1.2 times as long as IV; V about 1.7 times as long as IV. Mesotarsomeres I and V each about two times as long as II; III about 1.5 times as long as IV. Metatarsomeres I about 2.0 times as long as II; II and III each about 1. 5 times as long as IV; V about 1.7 times as long as IV. Male and female sternite VII with middle of apical margin moderately concave. Paramere symmetrical, weakly enlarged at subapical portion. Internal sac with two-pronged spear shaped sclerite.</p></tp:treatment-sec><tp:treatment-sec sec-type="Description"><title>Description.</title><p>Body shining. Head and mouthparts reddish-brown. Antenna yellowish-brown, except for antennomeres VI–XI dark yellowish-brown. Pronotum, elytra and ventral surface dark reddish-brown (<xref ref-type="fig" rid="F1">Fig. 1b</xref>). Legs, propygidium and pygidium yellowish-brown. Head, pronotum and elytra sparsely and finely pubescent.</p><p>Head with interocular distance almost as eye width. Punctuation sparse and fine. Antennomeres I–VI with a few macrosetae, VII–XI covered with some microsetae; VI about 1.5 times as long as III; IV and V each almost as VI or shorter; VII almost as VIII or shorter; XI about two times as long as VIII (<xref ref-type="fig" rid="F3">Fig. 3e</xref>).</p><fig id="F3" position="float" orientation="portrait"><label>Figure 3.</label><caption><p>Genitalia and antenna of <italic><tp:taxon-name>Scaphicoma bidentia</tp:taxon-name></italic> sp. n. <bold>a, b</bold> Male genitalia <bold>c, d</bold> female genitalia <bold>e</bold> male antenna. <bold>a, c</bold> Dorsal view; <bold>b, d</bold> lateral view. Scale: 0.25 mm.</p></caption><graphic xmlns:xlink="http://www.w3.org/1999/xlink" xlink:href="zookeys-403-001-g003.jpg" position="float" orientation="portrait" xlink:type="simple"/></fig><p>Pronotum almost as wide as long, lateral keel invisible in dorsal view. Punctuation sparse and fine, as on head. Scutellum concealed.</p><p>Elytra longer than wide, widest at basal 1/6, gradually narrowed to apex, with minute serration at inner part of posterior margin. Punctuation coarser than on pronotum. Sutural striae extending outwards along basal margin to form basal striae, reaching humeral area and not joined with lateral striae.</p><p>Propygidium and pygidium sparsely and finely punctuate.</p><p>Hypomeron finely punctuate. Lateral portion of mesoventrite coarsely and sparsely punctuate; medial portion finely and sparsely punctuate, with fine pubescence. Lateral portion of metaventrite from base to basal 1/3 sparsely and coarsely punctuate, with apical portion moderately concave. Mesocoxa almost six times as wide as space between them; mesocoxal area moderately broadened. Metepimeron almost as long as wide, with microsculpture. Metacoxa about eight times as wide as metacoxal process. <!--PageBreak-->Metanepisternum about six times as long as wide. Lateral portion of ventrite I from base to basal 1/3 densely and coarsely punctuate. Ventrite V emarginated at apex. Ventrite VI strongly pointed at apicomedian portion.</p><p>Meso- and metafemora with microsculpture, sparsely and coarsely punctuate. Protarsomeres I–III each about 1.2 times as long as IV; V about 1.7 times as long as IV. Mesotarsomeres I and V each about two times as long as II; III about 1.5 times as long as IV. Metatarsomeres I about 2.0 times as long as II; II and III each about 1. 5 times as long as IV; V about 1.7 times as long as IV.</p><p>Male. Protarsomeres I–III with tenent setae, enlarged. Aedeagus about 0.62 mm long; parameres symmetrical; internal sac with two-pronged spear shaped sclerite (<xref ref-type="fig" rid="F3">Fig. 3a</xref>).</p><p>Female. Protarsomeres I–III without tenent setae, not enlarged. Gonostylus robust. Distal gonocoxite normal, robust in lateral view; vagina membranous, without robust sclerites; bursa copulatrix not sclerotized (<xref ref-type="fig" rid="F3">Fig. 3c, d</xref>). Spermatheca as <xref ref-type="fig" rid="F3">Fig. 3c</xref>.</p></tp:treatment-sec><tp:treatment-sec sec-type="Measurements"><title>Measurements</title><p>(n = 3). Length (PL+EL): 2.25–2.44 mm; width (PW, EW): 0.89–0.94 mm, 0.93–0.98 mm. HW: 0.46–0.53 mm. ID: 0.16–0.19 mm. PL/PW: <!--PageBreak-->1.00–1.20. EL/EW: 1.42–1.45. Approximate ratio of each antennal length (width) from base to apex as follows (n = 1): 1.4 (0.5): 0.9 (0.5): 1.0 (0.2): 1.4 (0.2): 1.4 (0.2): 1.6 (0.2): 1.3 (0.3): 1.2 (0.2): 1.5 (0.3): 1.6 (0.2): 2.4 (0.2).</p></tp:treatment-sec><tp:treatment-sec sec-type="Specimens examined"><title>Specimens examined.</title><p>Holotype, 1♂, Mt. Tilongkabila (Gunung Tilongkabila), N. Sulawesi, alt. ca. 500–800 m, 0°34'04.62N, 0°34'28.52N, 123°11'15.42E, 123°11'30.61E, 26–27. I. 2011, R. Ogawa leg. (MZBI); Paratypes, 1♀, same data above (EUMJ); 1♀, Mt. Tilongkabila (Gunung Tilongkabila), N. Sulawesi, alt. ca. 800–1300 m, 0°34'28.52N, 0°35'18.14N, 123°11'30.61E, 123°13'22.71E, 9.VI. 2012, R. Ogawa leg. (HUOI).</p></tp:treatment-sec><tp:treatment-sec sec-type="Distribution"><title>Distribution.</title><p>Indonesia: northern Sulawesi.</p></tp:treatment-sec><tp:treatment-sec sec-type="Etymology"><title>Etymology.</title><p>This specific name is derived from the Latin <italic>bidentia</italic> (two-pronged), referring to the shape of sclerites of the internal sac.</p></tp:treatment-sec><tp:treatment-sec sec-type="Remarks"><title>Remarks.</title><p>This species is very similar to the Philippines <italic><tp:taxon-name>Scaphicoma pullex</tp:taxon-name></italic> (Heller, 1917) by the body color and size, and it is also very similar to <italic><tp:taxon-name>Scaphicoma cincta</tp:taxon-name></italic> (Pic, 1920) from Sumatra by the shape of internal sac of the aedeagus. However, <italic><tp:taxon-name>Scaphicoma pullex</tp:taxon-name></italic> is easily distinguished from the new species by the Y-shaped sclerite of internal sac and <italic><tp:taxon-name>Scaphicoma cincta</tp:taxon-name></italic> is also easily distinguished from the new species by the color of elytra and pronotum with black along the edges.</p></tp:treatment-sec><tp:treatment-sec><!--Section generated to contain objects referenced in tp:taxon-treatment.--><fig id="F1" position="float" orientation="portrait"><label>Figure 1.</label><caption><p>Habitus of <italic><tp:taxon-name>Scaphicoma</tp:taxon-name></italic> spp. in dorsal and lateral views. <bold>a</bold> <italic><tp:taxon-name>Scaphicoma subflava</tp:taxon-name></italic> sp. n. <bold>b</bold> <italic><tp:taxon-name>Scaphicoma bidentia</tp:taxon-name></italic> sp. n. <bold>c</bold> <italic><tp:taxon-name>Scaphicoma quadrifasciata</tp:taxon-name></italic> sp. n. Scale: 1.0 mm.</p></caption><graphic xmlns:xlink="http://www.w3.org/1999/xlink" xlink:href="zookeys-403-001-g001.jpg" position="float" orientation="portrait" xlink:type="simple"/></fig></tp:treatment-sec></tp:taxon-treatment>
