# Supplementary material for: Three new species of the genus Scaphicoma Motschulsky, 1863 (Coleoptera, Staphylinidae, Scaphidiinae) from Northern Sulawesi, Indonesia
Source: Zookeys. 2014 Apr 17;(403):1–13. doi: 10.3897/zookeys.403.7200 (PMC4023237; doi:10.3897/zookeys.403.7200)
Supplement: XML Treatment for Scaphicoma quadrifasciata [file zookeys.403.7200-treatment4.xml]

<!DOCTYPE tp:taxon-treatment
  PUBLIC "-//TaxonX//DTD Taxonomic Treatment Publishing DTD v0 20100105//EN" "tax-treatment-NSO.dtd">
<tp:taxon-treatment xmlns:tp="http://www.plazi.org/taxpub"><tp:treatment-meta><mixed-citation publication-type="journal"><person-group><name><surname>Ogawa</surname><given-names>Ryo</given-names></name><name><surname>Löbl</surname><given-names>Ivan</given-names></name><name><surname>Maeto</surname><given-names>Kaoru</given-names></name></person-group><article-title>Three new species of the genus <italic>Scaphicoma</italic> Motschulsky, 1863 (Coleoptera, Staphylinidae, Scaphidiinae) from Northern Sulawesi, Indonesia</article-title><source>Zookeys</source><day>17</day><month>4</month><year>2014</year><volume>2014</volume><issue>403</issue><fpage>1</fpage><lpage>13</lpage><pub-id pub-id-type="doi">10.3897/zookeys.403.7200</pub-id></mixed-citation></tp:treatment-meta><tp:nomenclature><tp:taxon-name>
                        <tp:taxon-name-part taxon-name-part-type="genus">Scaphicoma</tp:taxon-name-part>
                        <tp:taxon-name-part taxon-name-part-type="species">quadrifasciata</tp:taxon-name-part>
                        <object-id xmlns:xlink="http://www.w3.org/1999/xlink" content-type="zoobank" xlink:type="simple">http://zoobank.org/0450A718-3766-49A6-9D86-BAB2D5A5FC8E</object-id>
                        <object-id xmlns:xlink="http://www.w3.org/1999/xlink" xlink:type="simple">http://species-id.net/wiki/Scaphicoma_quadrifasciata</object-id>
                    </tp:taxon-name><tp:taxon-authority>Ogawa &amp; Löbl</tp:taxon-authority><tp:taxon-status xmlns:xlink="http://www.w3.org/1999/xlink" xlink:type="simple">sp. n.</tp:taxon-status><xref ref-type="fig" rid="F1">Figs 1c</xref><xref ref-type="fig" rid="F4">, 4</xref></tp:nomenclature><tp:treatment-sec sec-type="Diagnosis"><title>Diagnosis.</title><p>Body bicolorous: basic color yellowish-brown, elytra each with black fasciae and black along sutural and lateral margins. Ventral surface with iridescent luster due to microsculptures. Antennomere VI about two times as long as III; IV and V each shorter than VI; XI about 1.6 times as long as VIII. Protarsomeres I–III and V about two times as long as IV. Mesotarsomeres I about 1.8 to 2.0 times as long as II; II, III and V each about 1.2 times as long as IV. Metatarsomeres I about 1.5 to 1.7 times as long as II; II and III each about 1.2 times as long as IV and V; IV almost as long as V. Parameres enlarged at subapical portion and tapering to apex, weakly pointed around subapical portion in dorsal view.</p></tp:treatment-sec><tp:treatment-sec sec-type="Description"><title>Description.</title><p>Body shining. Head, mouthparts and antenna yellowish-brown, except for antennomeres VII–XI dark yellowish-brown. Basic color of dorsal surface yellowish-brown, pronotum ochraceous or darkened on disc, black along margins. Elytra each with two black fasciae and black along suture and lateral margins (<xref ref-type="fig" rid="F1">Fig. 1c</xref>). Posterior margins of anterior fasciae extended to apex along sutural striae, not reaching to sutural striae. Posterior fasciae extended to apex, reaching to sutural striae. Propygidium and pygidium from in basal half black, pygidium from mid-length to apex brown. Ventral surface almost black and with iridescent luster due to microsculptures. Coxa, ventrite I and II and femora, tibiae and tarsi yellowish-brown. Head, pronotum and elytra sparsely and finely pubescent.</p><!--PageBreak--><p>Head with interocular distance almost as eye width. Punctuation sparse and fine. Antennomeres I–VI with a few macrosetae, VII–XI covered with some microsetae; VI about two times as long as III; IV and V each shorter than VI; VII almost as VIII; XI about 1.6 times as long as VIII (<xref ref-type="fig" rid="F4">Fig. 4e</xref>).</p><fig id="F4" position="float" orientation="portrait"><label>Figure 4.</label><caption><p>Genitalia and antenna of <italic><tp:taxon-name>Scaphicoma quadrifasciata</tp:taxon-name></italic> sp. n. <bold>a, b</bold> Male genitalia <bold>c, d</bold> female genitalia <bold>e</bold> female antenna. <bold>a, c</bold> Dorsal view; <bold>b, d</bold> lateral view. Scale: 0.25 mm.</p></caption><graphic xmlns:xlink="http://www.w3.org/1999/xlink" xlink:href="zookeys-403-001-g004.jpg" position="float" orientation="portrait" xlink:type="simple"/></fig><fig id="F5" position="float" orientation="portrait"><label>Figure 5.</label><caption><p>SEM photographs of a male of <italic><tp:taxon-name>Scaphicoma subflava</tp:taxon-name></italic> sp. n. <bold>a</bold> Profemur <bold>b</bold> tarsonomere III <bold>c</bold> anterior portion of pronotum <bold>d</bold> disc of pronotum <bold>e</bold> elytra <bold>f</bold> disc of elytra <bold>g</bold> meso- and metaventrite in oblique angle <bold>h</bold> lateral portion of metaventrite. <bold>a, c–f</bold> Dorsal view; <bold>g, h</bold> ventral view.</p></caption><graphic xmlns:xlink="http://www.w3.org/1999/xlink" xlink:href="zookeys-403-001-g005.jpg" position="float" orientation="portrait" xlink:type="simple"/></fig><p>Pronotum almost as wide as long, lateral keel invisible in dorsal view. Punctuation sparse and fine, as on head. Scutellum concealed.</p><p>Elytra longer than wide, widest at basal 1/6, gradually narrowed to apex, with minute serration at inner part of posterior margin. Punctuation coarser than on pronotum. Sutural striae extending outwards along basal margin to form basal striae, reaching humeral area and not joined with lateral striae.</p><p>Propygidium sparsely and coarsely punctuate. Pygidium with sparse, fine and also coarse punctures.</p><p>Hypomeron finely punctuate. Lateral portion of mesoventrite coarsely and sparsely punctuate; medial portion finely and sparsely punctuate, with fine pubescence. Lateral portion of metaventrite from base to basal 1/3 sparsely and coarsely punctuate, with apical portion moderately concave. Mesocoxa almost six times as wide as space be<!--PageBreak-->tween them, mesocoxal area moderately broadened. Metanepisternum about six times as long as wide. Metepimeron almost as long as wide, with microsculptures. Metacoxa about eight times as wide as metacoxal process. Lateral portion of ventrite I from base to basal 1/3 densely and coarsely punctuate. Ventrite V moderately emarginated at apex. Ventrite VI strongly pointed at apical median portion.</p><!--PageBreak--><p>Meso- and metafemora with microsculpture, sparsely and coarsely punctuate. Protarsomeres I–III and V each about two times as long as IV. Mesotarsomeres I about 1.8 to 2.0 times as long as II; II, III and V each about 1.2 times as long as IV. Metatarsomeres I about 1.5 to 1.7 times as long as II; II and III each about 1.2 times as long as IV and V; IV almost as long as V.</p><p>Male. Protarsomeres I–III with tenent setae, weakly enlarged. Aedeagus about 0.6 mm long; parameres symmetrical, enlarged at subapical portion, tapering to apex, weakly pointed around subapical portion in dorsal view; internal sac with two-pronged spear shaped sclerite, fine scale-like and denticulate structures (<xref ref-type="fig" rid="F4">Fig. 4a</xref>).</p><p>Female. Protarsomeres I–III without tenent setae, not enlarged. Ovipositor simple; bursa copulatrix not sclerotized (<xref ref-type="fig" rid="F4">Fig. 4c, d</xref>). Spermatheca as <xref ref-type="fig" rid="F4">Fig. 4c</xref>.</p></tp:treatment-sec><tp:treatment-sec sec-type="Measurements"><title>Measurements</title><p>(n = 5). Length (PL+EL): 2.47–2.59 mm; width (PW, EW): 1.00–1.03 mm, 1.09–1.10 mm. HW: 0.51–0.54 mm. ID: 0.18–0.21 mm. PL/PW: 0.95–0.99. EL/EW: 1.36–1.46. Approximate ratio of each antennal length (width) from base to apex as follows (n = 1): 1.6 (0.6): 1.0 (0.6): 1.0 (0.2): 1.6 (0.2): 1.7 (0.2): 1.9 (0.2): 1.5 (0.3): 1.6 (0.2): 1.7 (0.3): 1.8 (0.3): 2.6 (0.3).</p></tp:treatment-sec><tp:treatment-sec sec-type="Specimens examined"><title>Specimens examined.</title><p>Holotype, 1♂, Mt. Tilongkabila (Gunung Tilongkabila), N. Sulawesi, alt. ca. 1300 m, <named-content xmlns:xlink="http://www.w3.org/1999/xlink" content-type="dwc:verbatimCoordinates" xlink:type="simple">0°35'18.14N, 123°13'22.71E</named-content>, 10. VI. 2012, R. Ogawa leg. (MZBI); Paratypes, 1♂1♀, Mt. Tilongkabila (Gunung Tilongkabila), N. Sulawesi, alt. ca. 800–1300 m, 0°34'28.52N, 0°35'18.14N, 123°11'30.61E, 123°13'22.71E, 9. VI. 2012, R. Ogawa leg. (EUMJ); 1♂1♀, same data above (HUOI).</p></tp:treatment-sec><tp:treatment-sec sec-type="Distribution"><title>Distribution.</title><p>Indonesia: northern Sulawesi.</p></tp:treatment-sec><tp:treatment-sec sec-type="Etymology"><title>Etymology.</title><p>This specific name is derived from the Latin <italic>quadri</italic> (four) and <italic>fasciata</italic> (band), referring to the four black elytral bands.</p></tp:treatment-sec><tp:treatment-sec sec-type="Remarks"><title>Remarks.</title><p>This species is very similar to <italic><tp:taxon-name>Scaphicoma nigrovittata</tp:taxon-name></italic> (Achard, 1921) and <italic><tp:taxon-name>Scaphicoma flavovittata</tp:taxon-name></italic> Motschulsky, 1863 from Sri Lanka by the distinctly bicolorous body. However, both may be distinguished from the new species by the almost black venter of body, the subapically enlarged parameres and by the shape of the sclerites of the internal sac.</p></tp:treatment-sec><tp:treatment-sec><!--Section generated to contain objects referenced in tp:taxon-treatment.--><fig id="F1" position="float" orientation="portrait"><label>Figure 1.</label><caption><p>Habitus of <italic><tp:taxon-name>Scaphicoma</tp:taxon-name></italic> spp. in dorsal and lateral views. <bold>a</bold> <italic><tp:taxon-name>Scaphicoma subflava</tp:taxon-name></italic> sp. n. <bold>b</bold> <italic><tp:taxon-name>Scaphicoma bidentia</tp:taxon-name></italic> sp. n. <bold>c</bold> <italic><tp:taxon-name>Scaphicoma quadrifasciata</tp:taxon-name></italic> sp. n. Scale: 1.0 mm.</p></caption><graphic xmlns:xlink="http://www.w3.org/1999/xlink" xlink:href="zookeys-403-001-g001.jpg" position="float" orientation="portrait" xlink:type="simple"/></fig></tp:treatment-sec></tp:taxon-treatment>
